# Supplementary material for: From extracellular entry to intracellular release: A water‐assisted transport cycle for creatine in SLC6A8
Source: Protein Sci. 2026 Jun 18;35(7):e70671. doi: 10.1002/pro.70671 (PMC13279881; doi:10.1002/pro.70671)
Supplement: Supplementary file 2 — Data S2. List of residues contacting creatine along with the type of interaction and the occupancy. [file PRO-35-e70671-s002.xlsx]

## Sheet: Table1
			SUPPORTING INFORMATION 2
				Contact Analysis, Stage-1 , Force = 20 pN
	Replica 1				Replica 2				Replica 3
Residues	Interaction type	Occupancy %		Residues	Interaction type	Occupancy %		Residues	Interaction type	Occupancy %
Gln304	vdw	64		Ser479	vdw	78		Tyr475	vdw	84
Asn538	vdw	56		Phe315	vdw	75		Asn538	vdw	82
Phe537	vdw	50		Tyr475	vdw	49		Gly480	vdw	76
Thr311	vdw	46		Asn538	vdw	42		Ser479	vdw	76
Ile307	vdw	42		Arg77	vdw	39		Phe315	vdw	72
Phe315	vdw	37		Gly480	vdw	35		Thr311	vdw	32
Tyr475	vdw	35		Asp474	vdw	27		Thr481	vdw	24
Ile534	vdw	33		Thr311	vdw	26		Asp474	vdw	16
Tyr541	vdw	29		Gln312	vdw	18		Phe537	vdw	12
Gly480	vdw	25		Gln304	vdw	15		Tyr541	vdw	8
Ser479	vdw	20		Tyr148	vdw	13		Gln304	vdw	6
Arg77	vdw	16		Pro303	vdw	13		Ile307	vdw	6
Asp474	vdw	10		Ser316	vdw	10		Asp308	vdw	4
Pro303	vdw	10		Tyr541	vdw	9		Ile534	vdw	4
Thr481	vdw	6		Phe537	vdw	7		Arg77	vdw	2
Glu543	vdw	5		Ser302	vdw	6		Pro303	vdw	2
Leu484	vdw	5		Ala478	vdw	5		Ser302	vdw	2
Gln312	vdw	4		Ile534	vdw	4		Val540	vdw	2
Ser302	vdw	4		Ile307	vdw	4		Ser479	hb	66
Asp308	vdw	3		Tyr147	vdw	3		Tyr475	hb	66
Tyr148	vdw	3		Thr481	vdw	2		Asn538	hb	46
Gly73	vdw	2		Leu81	vdw	1		Asp474	hb	16
Leu81	vdw	2		Asp308	vdw	1		Thr481	hb	14
Ser316	vdw	2		Glu543	vdw	1		Phe537	hb	4
Trp76	vdw	2		Ser479	hb	59		Gln304	hb	2
Gln304	hb	60		Tyr475	hb	34		Gly480	hb	2
Asn538	hb	44		Asn538	hb	29		Ser302	hb	2
Arg77	hb	13		Asp474	hb	27
Ser479	hb	8		Arg77	hb	24
Asp474	hb	6		Phe315	hb	22
Glu543	hb	5		Gln304	hb	13
Thr481	hb	5		Ala478	hb	5
Tyr475	hb	5		Tyr148	hb	5
Tyr541	hb	5		Ser302	hb	3
Gly480	hb	3		Tyr541	hb	2
Asp308	hb	2		Thr481	hb	2
Gln312	hb	2		Gly480	hb	1
Phe315	hb	2		Thr311	hb	1
Thr311	hb	2		Arg77	sb	27
Trp76	hb	2
Tyr148	hb	2
Arg77	sb	12

## Sheet: Table2
				Contact Analysis, Stage-2 , Force = 20 pN
	Replica 1				Replica 2				Replica 3
Residues	Interaction type	Occupancy %		Residues	Interaction type	Occupancy %		Residues	Interaction type	Occupancy %
Tyr148	vdw	100		Tyr148	vdw	100		Tyr148	vdw	100
Phe315	vdw	97		Phe315	vdw	99		Phe315	vdw	99
Gly73	vdw	96		Gly73	vdw	96		Phe68	vdw	96
Phe68	vdw	96		Phe68	vdw	95		Gly73	vdw	95
Na1	vdw	92		Na1	vdw	91		Na1	vdw	95
Ala69	vdw	91		Ser316	vdw	88		Ala69	vdw	88
Leu72	vdw	91		Leu72	vdw	87		Ser316	vdw	86
Gly71	vdw	88		Ala69	vdw	86		Asn74	vdw	79
Ser316	vdw	88		Gly71	vdw	80		Gly71	vdw	74
Asn74	vdw	61		Asn74	vdw	80		Ala318	vdw	74
Ala318	vdw	53		Ala318	vdw	63		Leu72	vdw	73
Cys144	vdw	52		Leu321	vdw	40		Cys144	vdw	69
Ser417	vdw	52		Cys144	vdw	40		Leu321	vdw	43
Leu321	vdw	25		Ser417	vdw	34		Ser417	vdw	30
Arg77	vdw	4		Arg77	vdw	4		Arg77	vdw	4
Ala478	vdw	2		Ala478	vdw	2		Ala478	vdw	2
Leu483	vdw	2		Val70	vdw	2		Leu483	vdw	2
Ser479	vdw	2		Leu483	vdw	2		Ser479	vdw	2
Tyr147	vdw	2		Ser479	vdw	2		Val70	vdw	2
Val70	vdw	2		Tyr147	vdw	2		Tyr147	vdw	2
Gln312	vdw	1		Gln312	vdw	1		Gln312	vdw	1
Trp76	vdw	1		Tyr317	vdw	1		Trp76	vdw	1
Tyr317	vdw	1		Trp76	vdw	1		Tyr148	hb	99
Tyr148	hb	99		Tyr148	hb	99		Gly73	hb	92
Phe68	hb	96		Gly73	hb	94		Phe315	hb	63
Gly73	hb	94		Phe315	hb	71		Phe68	hb	33
Ala69	hb	34		Phe68	hb	14		Ser417	hb	13
Ser316	hb	34		Gly71	hb	12		Gly71	hb	10
Ser417	hb	13		Leu72	hb	11		Leu72	hb	6
Leu72	hb	8		Ser417	hb	6		Arg77	hb	3
Gly71	hb	4		Ser316	hb	4		Ser316	hb	1
Phe315	hb	4		Arg77	hb	3		Ala318	hb	1
Arg77	hb	3		Ala318	hb	1		Asn74	hb	1
Na1	hb	1		Ala478	hb	1		Ala478	hb	1
Ala478	hb	1		Asn74	hb	1		Gln312	hb	1
Gln312	hb	1		Gln312	hb	1		Trp76	hb	1
Asn74	hb	1		Trp76	hb	1		Tyr147	hb	1
Trp76	hb	1		Tyr147	hb	1		Arg77	sb	3
Tyr147	hb	1		Arg77	sb	3
Arg77	sb	3

## Sheet: Table3
				Contact Analysis, Stage-3 , Force = 5 pN
		Replica 1			Replica 2				Replica 3				Replica 4
Residues	Interaction type	Occupancy %		Residues	Interaction type	Occupancy %		Residues	Interaction type	Occupancy %		Residues	Interaction type	Occupancy %
Ala69	vdw	100		Gly71	vdw	100		Gly71	vdw	100		Gly73	vdw	100
Gly71	vdw	100		Gly73	vdw	100		Gly73	vdw	100		Phe68	vdw	100
Gly73	vdw	100		Leu72	vdw	100		Na1	vdw	100		Tyr148	vdw	100
Leu72	vdw	100		Na1	vdw	100		Tyr148	vdw	100		Gly71	vdw	93
Na1	vdw	100		Ser316	vdw	100		Leu72	vdw	93		Leu72	vdw	93
Phe315	vdw	100		Tyr148	vdw	100		Phe315	vdw	93		Ser316	vdw	93
Tyr148	vdw	100		Ala69	vdw	92		Ser316	vdw	93		Ala69	vdw	79
Phe68	vdw	93		Cys144	vdw	92		Ala69	vdw	79		Na1	vdw	79
Ser316	vdw	93		Phe315	vdw	77		Phe68	vdw	71		Phe315	vdw	79
Cys144	vdw	79		Asn74	vdw	69		Cys144	vdw	64		Asn74	vdw	57
Asn74	vdw	71		Phe68	vdw	62		Asn74	vdw	50		Cys144	vdw	50
Ala318	vdw	43		Leu321	vdw	54		Leu321	vdw	50		Ser417	vdw	50
Leu321	vdw	36		Ala318	vdw	46		Ala318	vdw	43		Leu321	vdw	43
Ser417	vdw	21		Ser417	vdw	38		Ser417	vdw	29		Ala318	vdw	29
Val70	vdw	7		Gly73	hb	100		Gly73	hb	100		Gly73	hb	100
Gly73	hb	100		Tyr148	hb	100		Tyr148	hb	100		Tyr148	hb	100
Tyr148	hb	100		Ala69	hb	62		Phe68	hb	71		Phe68	hb	71
Phe68	hb	57		Phe68	hb	62		Ser316	hb	50		Ser316	hb	43
Phe315	hb	21		Ser316	hb	46		Ala69	hb	43		Phe315	hb	36
Ser316	hb	21		Ser417	hb	15		Phe315	hb	21		Ser417	hb	21
Ala69	hb	14						Ser417	hb	7		Ala69	hb	14
Ser417	hb	14										Asn74	hb	7
Gly71	hb	7										Gly71	hb	7
Leu72	hb	7										Leu72	hb	7

## Sheet: Table4
			Contact Analysis, Stage-4 , Force = 5 pN
	Replica 1				Replica 2				Replica 3				Replica 4
Residues	Interaction type	Occupancy %		Residues	Interaction type	Occupancy %		Residues	Interaction type	Occupancy %		Residues	Interaction type	Occupancy %
Gly73	vdw	100		Na1	vdw	67		Tyr330	vdw	53		Asn336	vdw	100
Leu321	vdw	100		Gly71	vdw	62		Leu327	vdw	42		Asp340	vdw	100
Na1	vdw	100		Ser316	vdw	62		Val420	vdw	37		Phe61	vdw	76
Phe315	vdw	100		Gly73	vdw	57		Ala323	vdw	21		Thr54	vdw	43
Tyr148	vdw	100		Leu72	vdw	57		Ala318	vdw	16		Arg332	vdw	24
Asn74	vdw	94		Ala318	vdw	38		Ala326	vdw	11		Asn334	vdw	10
Gly71	vdw	94		Phe68	vdw	33		Na1	vdw	5		Asn336	hb	100
Leu72	vdw	94		Phe315	vdw	29		Val254	vdw	5		Asp340	hb	100
Ser316	vdw	82		Tyr148	vdw	29		Tyr330	hb	11		Asn335	hb	67
Ala69	vdw	71		Ala69	vdw	19		Ala323	hb	5		Arg332	hb	19
Ala318	vdw	41		Asn348	vdw	19
Gly73	hb	100		Asn74	vdw	14
Phe315	hb	100		Val70	vdw	14
Tyr148	hb	100		Ala323	vdw	10
Asn74	hb	12		Asp416	vdw	10
Leu72	hb	6		Gly67	vdw	10
				Val420	vdw	10
				Cys144	vdw	5
				Leu324	vdw	5
				Gly73	hb	57
				Ser417	hb	33
				Tyr148	hb	24
				Phe68	hb	19
				Asp416	hb	10
				Leu72	hb	10
				Val70	hb	5

## Sheet: Table5
			Contact Analysis, Stage-5 , Force = 5 pN
	Replica 1				Replica 2				Replica 3				Replica 4
Residues	Interaction type	Occupancy %		Residues	Interaction type	Occupancy %		Residues	Interaction type	Occupancy %		Residues	Interaction type	Occupancy %
Gly73	vdw	100		Ser64	vdw	41		Lys255	vdw	47		Gly73	vdw	100
Leu321	vdw	100		Val420	vdw	41		Val254	vdw	35		Na1	vdw	100
Na1	vdw	100		Arg52	vdw	35		Tyr330	hb	53		Tyr148	vdw	100
Phe315	vdw	100		Gly258	vdw	32		Lys255	hb	12		Ala69	vdw	95
Tyr148	vdw	100		Lys255	vdw	32		Val254	hb	6		Gly71	vdw	95
Asn74	vdw	94		Asn331	vdw	26		Lys255	sb	29		Leu72	vdw	95
Gly71	vdw	94		Asp340	vdw	26						Ser316	vdw	81
Leu72	vdw	94		Phe61	vdw	26						Leu321	vdw	67
Ser316	vdw	82		Phe68	vdw	24						Phe68	vdw	57
Ala69	vdw	71		Phe419	vdw	24						Phe315	vdw	38
Ala318	vdw	41		Asn335	vdw	21						Ala318	vdw	33
Gly73	hb	100		Cys65	vdw	21						Ser417	vdw	24
Phe315	hb	100		Val254	vdw	18						Val70	vdw	24
Tyr148	hb	100		Val261	vdw	18						Cys144	vdw	14
Asn74	hb	12		Tyr330	vdw	9						Gly67	vdw	5
Leu72	hb	6		Gly67	vdw	6						Gly73	hb	100
				Leu327	vdw	6						Tyr148	hb	100
				Ser417	vdw	3						Asn74	hb	10
				Asp416	hb	47						Ser417	hb	10
				Ser64	hb	29
				Asp340	hb	26
				Arg52	hb	24
				Asn331	hb	21
				Lys255	hb	18
				Asn335	hb	9
				Tyr330	hb	6
				Gly67	hb	3
				Arg52	sb	26
				Lys255	sb	24

## Sheet: Table6
		Network Analysis, Stage-1 , Force = 20 pN
Rank	Replica 1	Replica 2	Replica 3
1	Trp76	Tyr148	Arg77
2	Tyr147	Arg77	Tyr148
3	Arg77	Creatine	Asn74
4	Creatine	Tyr389	Asn145
5	Phe425	Asn145	Trp124
6	Tyr83	Pro79	Trp214
7	Asn145	Val75	Gln312
8	Pro79	Trp124	Pro79
9	Trp124	Phe68	Tyr147
10	Asn74	Phe106	Phe314
11	Asn348	Phe425	Phe425
12	Tyr148	Phe314	Trp76
13	Phe68	Arg391	Phe106
14	Gln312	Tyr147	Phe386
15	Tyr389	Trp214	Phe68
16	Trp214	Phe386	Creatine
17	Phe314	Leu321	Leu321
18	Phe106	Gln312	Tyr317
19	Glu379	Asn74	Tyr83
20	Gln202	Asn348	Trp154
21	Leu472	Leu413	Leu472
22	Val75	Leu472	Asn348
23	Ile110	Tyr80	Glh109
24	Tyr143	Phe78	Ile110
25	Tyr80	Leu483	Gln418

## Sheet: Table7
		Network Analysis, Stage -2, Force = 20 pN
Rank	Replica 1	Replica 2	Replica 3
1	Tyr389	Phe315	Tyr147
2	Trp76	Tyr83	Tyr83
3	Tyr147	Tyr147	Trp76
4	Arg391	Arg77	Phe315
5	Phe315	Val75	Phe314
6	Trp214	Tyr389	Pro79
7	Asn74	Pro79	Tyr389
8	Val75	Arg391	Asn145
9	Pro79	Phe314	Tyr317
10	Tyr143	Trp124	Val75
11	Tyr83	Trp76	Asn74
12	Arg77	Asn74	Gln486
13	Phe314	Tyr317	Tyr476
14	Asn145	Trp214	Arg391
15	Arg206	Phe68	Arg77
16	Phe106	Gln312	Trp124
17	Leu108	Leu413	Lys376
18	Asn348	Gln486	Gln312
19	Tyr317	Tyr148	Phe68
20	Leu413	Tyr476	Leu81
21	Val572	Met138	Thr482
22	Ala355	Leu108	Creatine
23	Ala318	Lys376	Glh109
24	Ser568	Val151	Phe406
25	Glh109	Phe406	Phe425

## Sheet: Table8
			Network Analysis, Stage -3, Force = 5 pN
Rank	Replica 1	Replica 2	Replica 3	Replica 4
1	Tyr147	Tyr389	Tyr147	Trp76
2	Tyr389	Tyr83	Trp76	Tyr147
3	Trp76	Trp76	Tyr389	Phe315
4	Tyr83	Phe315	Tyr83	Tyr83
5	Trp214	Tyr147	Phe315	Tyr389
6	Phe315	Trp124	Arg391	Asn74
7	Tyr475	Phe68	Asn348	Trp124
8	Phe68	Trp214	Trp214	Tyr475
9	Phe314	Asn74	Asn74	Tyr317
10	Arg391	Arg391	Arg77	Gln312
11	Tyr547	Tyr269	Val75	Phe386
12	Asn74	Tyr547	Tyr476	Phe314
13	Tyr317	Tyr476	Glh109	Arg77
14	Trp124	Arg77	Leu108	Pro79
15	Ile140	Tyr330	Tyr317	Ile140
16	Gln312	Asn348	Phe106	Trp214
17	Phe106	Pro79	Tyr143	Asn348
18	Lys376	Ile140	Phe314	Lys376
19	Leu108	Phe106	Leu321	Leu472
20	Pro79	Gln486	Pro79	Tyr143
21	Creatine	Leu108	Asn145	Tyr148
22	Leu413	Tyr148	Trp523	Asn145
23	Met138	Leu545	Phe142	Leu81
24	Tyr143	Gln312	Tyr148	Ala318
25	Ala318	Tyr317	Phe473	Glh109

## Sheet: Table9
	Network Analysis, Stage-4, Force = 5pN
Rank	Replica 1	Replica 2	Replica 3	Replica 4
1	Creatine	Trp76	Tyr147	Tyr147
2	Tyr83	Arg77	Tyr143	Phe315
3	Trp214	Ser208	Arg77	Tyr83
4	Met138	Asn74	Tyr269	Pro79
5	Tyr475	Thr482	Leu344	Trp214
6	Trp154	Ile140	Tyr389	Arg77
7	Leu321	Ser479	Asn145	Trp76
8	Phe315	Tyr389	Met138	Leu483
9	Phe386	Cys144	Val210	Phe314
10	Tyr148	Arg206	Ser352	Ala318
11	Phe473	Trp154	Ser137	Gln418
12	Ile140	Phe386	Phe386	Asn74
13	Asn74	Tyr94	Ile347	Tyr317
14	Phe130	Val75	Ser208	Gln312
15	Glh109	Phe78	Val151	Met138
16	Val151	Trp124	Tyr94	Tyr143
17	Tyr147	Phe315	Ile110	Met467
18	Phe68	Asp340	Trp76	Tyr475
19	Leu112	Met138	Leu272	Leu324
20	Tyr158	Arg391	Val141	Glh109
21	Tyr389	Phe142	Phe473	Ser479
22	Thr481	Phe470	Ile149	Leu81
23	Ala318	Tyr148	Glu490	Phe78
24	Tyr476	Leu344	Ala355	Phe360
25	Phe185	Val210	Arg206	Phe407

## Sheet: Table10
	Network Analysis, Stage-5, Force = 5pN
Rank	Replica 1	Replica 2	Replica 3	Replica 4
1	Phe315	Phe315	Tyr148	Tyr147
2	Creatine	Tyr148	Tyr83	Phe315
3	Tyr83	Asn74	Tyr147	Tyr83
4	Tyr147	Ile140	Phe315	Pro79
5	Pro79	Tyr83	Pro79	Trp214
6	Trp214	Trp214	Trp154	Arg77
7	Tyr148	Met138	Tyr143	Trp76
8	Tyr389	Phe68	Thr146	Leu483
9	Val75	Tyr147	Asn348	Phe314
10	Asp416	Ile149	Met461	Ala318
11	Arg391	Leu327	Phe68	Gln418
12	Arg77	Val70	Leu413	Asn74
13	Asn74	Leu272	Met138	Tyr317
14	Ile140	Ala318	Leu483	Gln312
15	Phe470	Trp76	Tyr389	Met138
16	Leu472	Tyr476	Tyr135	Tyr143
17	Trp76	Tyr143	Tyr158	Met467
18	Phe314	Ser568	Cys65	Tyr475
19	Tyr475	Phe142	Creatine	Leu324
20	Gln418	Tyr317	Val70	Glh109
21	Met138	Val377	Asn74	Ser479
22	Phe106	Ser316	Phe425	Leu81
23	Leu344	Pro79	Leu327	Phe78
24	Phe142	Val572	His575	Phe360
25	Phe473	Ile110	Phe360	Phe407

[truncated: 1 more sheets: Table11]
